# Supplementary material for: A Tissue Renewal-Based Mechanism Drives Colon Tumorigenesis
Source: Cancers (Basel). 2025 Dec 23;18(1):44. doi: 10.3390/cancers18010044 (PMC12784660; doi:10.3390/cancers18010044)
Supplement: Supplementary file 1 [file cancers-18-00044-s001.zip]

Archive with 1 entries (1 files):
- cancers-3970931-supplementary.pdf
